# Supplementary material for: Target-Sequencing of Female Infertility Pathogenic Gene Panel and a Novel TUBB8 Loss-of-Function Mutation
Source: Front Genet. 2022 May 10;13:865103. doi: 10.3389/fgene.2022.865103 (PMC9127544; doi:10.3389/fgene.2022.865103)
Supplement: Supplementary file 2 [file Table1.xlsx]

## Sheet: Sheet1
Supplementary Table 1: Sequencing quality of each patient.
Sample	QCrate%	Total reads mapping rate(%)	Target reads capture rate(%)	Coverage rate(%)	Target effective rate(%)	Target mean depth	T 30X coverage rate(%)	T 10%X coverage rate(%)	T 50%X coverage rate(%)
NO.1	94.96	99.44	60.21	100	34.74	1364.76	100	100	96.97
NO.2	95.32	99.42	59.61	100	34.63	1348.33	100	100	96.01
NO.3	95.89	99.54	59.1	100	34.2	1422.64	100	100	96.9
NO.4	95.42	99.54	60.08	100	34.93	1580.16	100	100	95.69
NO.5	95.09	99.5	59.68	100	34.54	1469.1	100	100	96.99
NO.6	95.7	99.46	58.79	100	34.14	1384.48	100	100	95.99
NO.7	94.99	99.49	58.25	100	33.43	1362.46	100	100	97.6
NO.8	94.5	99.51	59.93	100	34.6	1461.57	100	100	97.23
NO.9	94.73	99.53	62.02	100	36.18	1503.83	100	100	96.63
NO.10	94.8	99.56	60.51	100	35.31	1387.34	100	100	95.86
NO.11	95.95	99.59	60.97	100	35.28	1372.06	100	100	96.14
NO.12	95.18	99.55	61.12	100	35.69	1451	100	100	95.6
NO.13	95.31	99.51	58.59	100	33.6	1434.29	100	100	97.87
NO.14	94.92	99.52	60.08	100	35	1404.16	100	100	96.49
NO.15	95.19	99.52	58.04	100	33.11	1350.69	100	100	98.47
NO.16	95.43	99.42	56.58	100	32.62	1371.57	100	100	96.28
NO.17	95.66	99.44	55	100	31.73	1437.09	100	100	97.19
NO.18	95.3	99.52	57.39	100	32.99	1332.38	100	100	97.2
NO.19	78.06	99.03	58.76	100	37.21	1608.03	100	99.85	82.56
NO.20	87.82	99.18	59.62	100	36.13	1538.65	100	100	93.01
NO.21	88.26	99.35	61.02	100	36.83	913.66	100	100	94.3
NO.22	93.03	99.42	61.57	100	34.85	1882.65	100	100	98.68
NO.23	86.2	99.08	59.71	100	36.05	2083.17	100	100	94.24
NO.24	88.2	99.22	59.05	100	34.97	2174.24	100	100	96.06
NO.25	87.9	99.17	56.82	100	33.01	2074.05	100	100	98.1
NO.26	87.07	99.24	60.69	100	36.3	2540.38	100	100	94.95
NO.27	93.83	99.5	61.67	100	34.97	3121.95	100	100	97.65
NO.28	92.85	99.46	60.21	100	33.57	3141.27	100	100	98.42
NO.29	93.94	99.47	62.26	100	35.34	2823.11	100	100	97.25
NO.30	93.99	99.53	61.06	100	34.49	2969.8	100	100	97.7
NO.31	95.71	90.24	44.95	100	25.18	635.82	100	100	94.03
NO.32	94.32	86.62	52.46	100	29.27	686.49	100	100	94.47
NO.33	94.42	99.35	55.88	100	33.54	806.64	100	100	93.45
NO.34	93.3	99.29	58.98	100	35.23	752.16	100	100	93.46
NO.35	93.55	99.28	60.17	100	35.03	1101.22	100	100	95.05
NO.36	87.86	99.24	53.54	100	32.07	1611.75	100	100	93.44
NO.37	88.27	98.95	58.62	100	37.13	1539.06	100	100	89.75
NO.38	88.2	99.14	50.89	100	30.33	1207.98	100	100	95.78
NO.39	88.85	99.23	55.26	100	33.14	1424.14	100	100	92.08
NO.40	89.74	99.3	55.98	100	33.43	1327.08	100	100	93.01
NO.41	86.5	99.17	54.74	100	32.17	1725.53	100	100	97.58
NO.42	87.84	99.06	43.12	100	25.45	1389.19	100	100	96.26
NO.43	89.02	99.23	53.19	100	31.63	1185.09	100	100	94.55
NO.44	87.71	99.26	55.71	100	33.31	1719.5	100	100	93.78
NO.45	82.8	98.43	54.73	100	34.82	2173.07	100	99.99	84.35
NO.46	81.33	98.33	62.45	100	40.6	2021.98	100	99.97	78.8
NO.47	83.39	98.19	38.09	100	24.14	1763.37	100	99.97	86.42
NO.48	80.28	97.88	36.23	100	23.23	1438.22	100	99.98	84.83
NO.49	92.75	99.49	58.39	100	35.27	1602.43	100	100	91.89
NO.50	92.13	99.55	61.65	100	37.64	1599.86	100	100	90.54
NO.51	91.14	99.43	61.39	100	37.71	1673.51	100	100	91.14
NO.52	92.14	95.31	81.56	100	60.67	1658.68	100	98.14	11.38
NO.53	89.96	99.32	63.54	100	39.59	1454.52	100	100	91.27
NO.54	86.74	98.57	36.03	100	22.94	1117.39	100	99.99	90.16
NO.55	92.11	99.53	61.38	100	37.12	1558.22	100	100	91.21
NO.56	93.19	99.52	58.85	100	35.57	1491.06	100	100	90.88
NO.57	92.56	99.51	65.19	100	39.46	1591.98	100	100	88.34
NO.58	92.9	99.54	59.37	100	35.65	1564.68	100	100	91.54
NO.59	92.53	99.31	55.81	100	33.73	1752.83	100	99.99	89.02
NO.60	93.3	99.7	59.99	100	35.38	1607.18	100	100	96.27
NO.61	92.73	99.61	59.66	100	35.57	1546.46	100	100	95.22
NO.62	93.56	99.57	59.01	100	35.32	1591.13	100	100	94.31
NO.63	91.05	99.06	35.82	100	21.84	920.53	100	100	93.54
NO.64	90.68	98.95	51.26	100	30.6	1397.59	100	100	93.58
NO.65	93.75	99.65	59.86	100	35.74	1546.81	100	100	93.54
NO.66	91.88	99.19	39.33	100	23.75	843.11	100	100	93.58
NO.67	80.36	98.82	64.56	100	41.82	1534.05	100	100	93.48
NO.68	78.77	98.44	56.51	100	36.52	1172.99	100	100	90.53
Average	91.07	98.9	57.1	100	34.15	1559.44	100	99.97	92.56
